# Supplementary material for: Effect of a Simulated Match on Lower Limb Neuromuscular Performance in Youth Footballers—A Two Year Longitudinal Study
Source: Int J Environ Res Public Health. 2020 Nov 19;17(22):8579. doi: 10.3390/ijerph17228579 (PMC7699215; doi:10.3390/ijerph17228579)
Supplement: Supplementary file 1 [file ijerph-17-08579-s001.zip]

Archive with 2 entries (2 files):
- ijerph-983107-supplementary-tables.docx
- Supplementary_File2_Data_Set.xlsx
