# Supplementary material for: Effect of a Simulated Match on Lower Limb Neuromuscular Performance in Youth Footballers—A Two Year Longitudinal Study
Source: Int J Environ Res Public Health. 2020 Nov 19;17(22):8579. doi: 10.3390/ijerph17228579 (PMC7699215; doi:10.3390/ijerph17228579)
Supplement: Supplementary file 1 [file ijerph-17-08579-s001.zip › Supplementary_File2_Data_Set.xlsx]

## Sheet: Seznam účastníků
Jméno	věk	Narození	DDK	Výška	Hmotnost
Kamas Vojtěch	16	1999-04-08	P	178	60.8
Sláma Jiří	16	1999-01-08	L	173	69
Houdek Jakub	15	1999-08-15	P	180	79
Zlatohlávek Tomáš	16	2000-05-22	P	172	54.8
Gröger Denis	16	1999-02-17	P	190	81
Matoušek Jakub	15	1999-10-25	P	173	63	* kvůli bolesti neměřena svalová síla Q
Malenda Tomáš	16	1900-01-16	P	187	67.4
Zmrzlý Ondřej	16	1999-04-22	L	184	64
Sivoň Robert*	15	1999-08-13	L	186	82.8
Nízký David	15	1999-09-06	L	173	69
Al-Kuhaly Karim	15	1999-07-20	P	179	65
Žák Radek	15	1999-07-21	L	165	52.3
Jankovič Matěj	16	1999-03-18	L	174	64
Sedlmajer Jan	16	1999-02-11	P	180	65.2
Diblík Martin	16	1999-02-17	P	176	68
Spáčil Jiří	16	1999-02-11	P	174	65
Galus Michal	16	1999-05-06	P	168	57
Grepl Radovan	16	1999-02-05	P	185	75
Zifčák Pavel	16	1999-03-02	P	183	76.9
Mráz Tomáš	16	1999-01-09	P	175	66.5

## Sheet: Komplet
Group	Participant	Age	Maturity Offset	Height	Weight	Leg stifness ABS_1	Leg stifness_ABS_2	Leg stifness REL_1	Leg stifness REL_2	RSI_1	RSI_2	H Con 60 KL_1	Q Con 60 KL_1	H Con 180 KL_1	Q Con 180 KL_1	H Ecc 60 KL_1	H Ecc 180 KL_1	H Con 60 SL_1	Q Con 60 SL_1	H Con 180 SL_1	Q Con 180 SL_1	H Ecc 60 SL_1	H Ecc 180 SL_1	H Con 60 KL_2	Q Con 60 KL_2	H Con 180 KL_2	Q Con 180 KL_2	H Ecc 60 KL_2	H Ecc 180 KL_2	H Con 60 SL_2	Q Con 60 SL_2	H Con 180 SL_2	Q Con 180 SL_2	H Ecc 60 SL_2	H/QCONV 60 KL_1	H/QCONV 180 KL_1	H/QCONV 60 SL_1	H/QCONV 180 SL_1	H/QCONV 60 KL_2	H/QCONV 180 KL_2	H/QCONV 60 SL_2	H/QCONV 180 SL_2	H/QFUNC 60 KL_1	H/QFUNC 180 KL_1	H/QFUNC 60 SL_1	H/QFUNC 180 SL_1	H/QFUNC 60 KL_2	H/QFUNC 180 KL_2	H/QFUNC 60 SL_2
U16	1	16.41	2.43	173	69	22.6931	21.9305	27.1222	26.2107	0.391	0.439	141.8	198.8	183.8	170	165.5	180.8	155.7	204.5	180	188.7	172.2	176	143.7	201.5	155	164	153.5	185.3	137.3	210.5	174.8	189.8	168.8	0.71328	1.08118	0.761369	0.953895	0.713151	0.945122	0.652257	0.920969	0.832495	1.06353	0.842054	0.932697	0.761787	1.12988	0.8019
U16	2	15.04	0.94	172	54.8	19.9694	20.0592	31.2029	31.3432	0.403	0.438	128.3	160.2	141.5	171.5	140.7	154.2	122.3	172.5	136.5	152	126	149	108.8	145.2	125.3	164.7	122	141	108	162.8	129	178.2	122	0.800874	0.825073	0.708986	0.898026	0.749311	0.760777	0.663391	0.723906	0.878277	0.899125	0.730435	0.980263	0.84022	0.856102	0.749386
U16	3	16.3	3.5	190	81	33.4801	31.8204	37.9206	36.0408	0.349	0.388	185.3	285.8	221.3	235.2	227	253.2	171.8	245.3	198	201	183	226.5	180	236.7	223.5	246.5	166.5	206.3	177	245.7	181.5	217.2	181.5	0.648355	0.940901	0.700367	0.985075	0.760456	0.906694	0.720391	0.835635	0.794262	1.07653	0.746025	1.12687	0.703422	0.836917	0.738706
U16	4	15.61	1.74	173	63	29.1348	24.3799	38.4202	32.1499	0.389	0.44	135.5	178.2	137	161.7	126	161.3	113.3	180.8	137.7	147	140.7	167	150.8	208.2	168	174	155.3	175.5	114	191	143	168.5	120.8	0.760382	0.847248	0.626659	0.936735	0.724304	0.965517	0.596859	0.848665	0.707071	0.997526	0.778208	1.13605	0.745917	1.00862	0.632461
U16	5	16.26	2.62	187	67.4	25.6544	23.5572	35.6961	32.778	0.64	0.599	125.7	190.2	143	208.2	122.7	186.8	108	178.2	125	174.8	119.3	174.8	111.5	188.7	147	211.2	116.3	180.5	109.5	195.8	148.5	191.3	126	0.660883	0.68684	0.606061	0.715103	0.590885	0.696023	0.559244	0.776268	0.64511	0.897214	0.669473	1	0.616322	0.85464	0.643514
U16	6	16.12	2.27	184	64	36.3669	30.6287	51.5522	43.418	0.366	0.383	145.2	234.8	175.5	180.8	167.3	188.7	138	198.5	158.3	179	132.8	176.7	141.5	221.3	154.2	173.3	154.5	186.5	105	195.5	136.2	190.5	126	0.618399	0.970686	0.695214	0.884358	0.639404	0.889786	0.537084	0.714961	0.712521	1.04369	0.669018	0.987151	0.698147	1.07617	0.644501
U16	7	15.81	3.11	186	82.8	33.6693	32.7421	32.2074	31.3205	0.307	0.334	141	287.3	179.7	228	193.2	230.3	207.5		198.8		199.2	213.5	179.7	298.2	174.8	221	182	220.5	189.8		190.2		179	0.490776	0.788158			0.602616	0.79095			0.672468	1.01009			0.610329	0.997738
U16	8	15.75	2.31	173	69	25.2566	20.2009	29.4771	23.5765	0.414	0.475	163.2	202.5	190.2	154.2	163.2	182	183.8	219	194	154.2	164.7	180	143.3	195.5	166.2	152	136.5	178.2	155.7	213	187.5	162.5	146.3	0.805926	1.23346	0.839269	1.25811	0.732992	1.09342	0.730986	1.15385	0.805926	1.18029	0.752055	1.16732	0.69821	1.17237	0.686854
U16	9	15.88	2.16	179	65	28.7159	22.1478	38.7292	29.8709	0.345055	0.367	153	233.3	181.5	206.3	159	202.2	119	222.8	155.7	189.5	133.5	190.2	159.5	225.5	168.5	208.2	125.3	187.2	113.7	219.8	146.7	183.8	120	0.655808	0.879787	0.534111	0.821636	0.707317	0.809318	0.517288	0.79815	0.681526	0.980126	0.599192	1.00369	0.555654	0.899135	0.545951
U16	10	16.3	2.64	176	68	30.5533	30.0471	37.3283	36.7098	0.42	0.464	177.8	211.2	200.3	173	194	191.7	107.3	165.5	139.5	132.5	117	177.5	179.7	197	201	170.7	189.8	196.5	96.5	157.5	125.3	124.2	108.8	0.841856	1.1578	0.648338	1.05283	0.912183	1.1775	0.612698	1.00886	0.918561	1.10809	0.706949	1.33962	0.963452	1.15114	0.690794
U16	11	16.32	1.7	174	65	22.6199	22.128	30.5075	29.8441	0.415	0.439	129.5	174	174.8	162	128.7	186.5	113.3	188	140	171.8	129	180	138.8	158.7	155.3	162	135.5	196.2	123.5	173	158	168.5	134	0.744253	1.07901	0.60266	0.814901	0.874606	0.958642	0.713873	0.937685	0.739655	1.15123	0.68617	1.04773	0.853812	1.21111	0.774566
U17	12	17.1444	3.57784	184	69	31.2492	26.2809	39.7026	33.3903	0.380851	0.411379	120	243.8	154.5	213.5	160.2	182.3	129.5	200.7	164.7	204.8	121.2	181.2	131.7	181.5	146.3	197.7	122.7	173.7	110	179	144.8	198.5	119	180	0.492207	0.723653	0.645242	0.804199	0.72562	0.74001	0.614525	0.729471	0.657096	0.853864	0.603886	0.884766	0.676033	0.878604
U17	13	16.8361	3.98632	188	82.7	31.201	26.6872	33.4591	28.6186	0.340074	0.382524	189.5	317	219.8	242	233.3	224	169.5	312.5	197	240	200.3	234.5	164.7	292.2	201.8	218.3	172.5	216.8	201.8	326	197	231.8	199.2	228.8	0.597792	0.908264	0.5424	0.820833	0.563655	0.924416	0.619018	0.849871	0.735962	0.92562	0.64096	0.977083	0.590349	0.993129
U17	14	16.9	2.95938	179	69	33.4149	31.877	41.7137	39.7939	0.347979	0.315693	151.5	266	177.5	237.8	179.7	204.5	123.8	250.2	142.5	240.5	141.8	202.5	142.2	230	175.5	224.3	151.5	182	106.2	237.5	131	223.2	117.8	186.8	0.569549	0.746426	0.494804	0.592516	0.618261	0.782434	0.447158	0.586918	0.675564	0.859966	0.566747	0.841996	0.658696	0.811413
U17	15	16.6361	2.90473	173	67	28.9751	24.8324	34.3856	29.4693	0.386792	0.391213	150	250.5	174.8	191.7	181.2	180.5	135.5	233.7	159.8	197	152	179.3	152.3	233.3	178.5	186	154.5	175.5	133.2	194	155.3	189	123.8	174	0.598802	0.911841	0.579803	0.811168	0.652808	0.959677	0.686598	0.821693	0.723353	0.941575	0.650407	0.910152	0.662237	0.943548
U17	16	17.1889	3.24522	177	72	21.3608	21.0875	24.7988	24.4814	0.385106	0.411885	173.3	217.2	194.3	167.7	186.5	193.2	188.7	203	195.5	155	182	188	172.2	198.8	168.8	160.5	144.5	171	182	217.2	185.7	161.3	159	178.5	0.797882	1.15862	0.929557	1.26129	0.866197	1.05171	0.837937	1.15127	0.858656	1.15206	0.896552	1.2129	0.726861	1.06542
U17	17	16.0611	2.35837	179	63	22.0793	23.6843	30.3665	32.5739	0.42449	0.434959	140.3	191.3	161.7	205.2	130.2	191	148.2	201	191.3	190.2	122.3	167	160.5	191.3	185.7	223.5	129.5	164.7	139.5	199.2	167.7	190.2	123.5	163.5	0.733403	0.788012	0.737313	1.00578	0.838996	0.830872	0.700301	0.881703	0.680606	0.930799	0.608458	0.878023	0.676947	0.736913
U17	18	17.4333	3.51661	176	70.3	24.2915	22.7647	28.1786	26.4076	0.366171	0.317431	147.8	213.5	177.8	181.2	185.7	196.2	163.5	236.7	171.5	204.5	168.5	183.8	142.5	215.3	169.2	178.2	149	193.5	135.8	194	175.2	196.2	161	193.2	0.692272	0.981236	0.690748	0.838631	0.661867	0.949495	0.7	0.892966	0.869789	1.08278	0.711872	0.898778	0.692058	1.08586
U17	19	17.325	4.27928	191	85	43.1915	32.0043	46.618	34.5432	0.32696	0.340956	221.3	309.5	217.5	240.8	219.8	241.5	180.8	260	158.7	205.2	181.5	222.8	194.7	280.2	191.3	245.3	182.7	250.2	149.7	246.8	168.5	205.5	159	224.3	0.715024	0.903239	0.695385	0.773392	0.694861	0.779861	0.606564	0.819951	0.710178	1.00291	0.698077	1.08577	0.652034	1.01998
U17	20	17.325	3.58222	179	70.3	35.8587	30.9605	42.6367	36.8127	0.380863	0.438356	171.5	211.2	202.5	173.7	155.3	198.8	168	196.5	170.7	148.2	154.5	200	170.7	195.5	190.2	147.8	145.5	182.7	154.5	174	168.8	154.2	143.3	193.2	0.812027	1.1658	0.854962	1.15182	0.873146	1.28687	0.887931	1.09468	0.735322	1.1445	0.78626	1.34953	0.744246	1.23613
U17	21	17.3417	2.65562	177	66.8	25.9919	24.0488	34.1107	31.5607	0.334437	0.327986	159	176.3	178.2	172.2	153.5	198	120.8	198	146.7	189	128	187.2	148.5	163.2	166.5	177.8	141.5	190.5	113.7	167.3	137	167.3	129	188.3	0.901872	1.03484	0.610101	0.77619	0.909926	0.936445	0.679617	0.818888	0.870675	1.14983	0.646465	0.990476	0.867034	1.07143
U17	22	17.2806	3.35324	186.5	70.5	39.9575	35.4931	52.2864	46.4445	0.43956	0.462039	134.3	228.8	152	224.3	146.3	193.5	118.5	203	146.3	179.7	137.7	199.2	133.2	215.3	168	212.3	128.3	203	144.5	183.5	159.5	165.8	134	205.2	0.586976	0.677664	0.583744	0.814135	0.618672	0.791333	0.787466	0.962002	0.639423	0.862684	0.678325	1.10851	0.595913	0.956194
[truncated: 41 more columns]
